# Supplementary material for: Nanopore-based targeted next-generation sequencing (tNGS): A versatile technology specialized in detecting low bacterial load clinical specimens
Source: PLoS One. 2025 May 27;20(5):e0324003. doi: 10.1371/journal.pone.0324003 (PMC12111578; doi:10.1371/journal.pone.0324003)
Supplement: S1 Data — (XLSX) [file pone.0324003.s001.xlsx]

## Sheet: Sheet1
ID	Gender(Female:0,Male:1)	Age	BMI	Sample type（Sputum:0,BALF:1,Tissue:2）	Final diagnosis	FD(0:Non-TB,1:PTB,2:EPTB)	Sequence Number	tNGS(0:Negative,1:Positive)	Xpert MTB/RIF(0:Negative,1:Positive)	MTB culture(0:Negative,1:Positive)	AFB smear(0:Negative,1:Positive)
1	0	29	19.6	2	tuberculous lymphadenitis	2	2187	1	1	0	1
2	0	45	23.1	2	cutaneous tuberculosis	2	3	1	0	0	0
3	1	58	24.8	2	Others	0		0	0	0	0
4	1	43	19.6	2	pulmonary tuberculosis	1	124	1	1	0	0
5	1	26	19.6	2	tuberculous lymphadenitis	2	65	1	0	0	0
6	1	40	23.1	2	cutaneous tuberculosis	2	98	1	0	0	0
7	0	37	24.8	2	Others	0		0	0	0	0
8	1	71	24.2	2	vertebral tuberculosis	2	46	1	0	0	1
9	1	26	23.1	2	cutaneous tuberculosis	2	3	1	1	0	1
10	1	69	24.6	2	Others	0		0	0	0	0
11	0	43	15.4	2	cutaneous tuberculosis	2	3	1	1	0	1
12	0	50	18.8	2	tuberculous lymphadenitis	2	25	1	1	0	0
13	0	52	23.2	2	tuberculous lymphadenitis	2	0	0	0	0	0
14	0	58	24.5	2	Others	0		0	1	0	0
15	1	73	19.4	2	Others	0		0	0	0	0
16	0	19	27	2	pulmonary tuberculosis	1	125	1	1	0	0
17	1	73	17.6	2	pulmonary tuberculosis	1	2	1	0	0	0
18	0	32	25.8	2	pulmonary tuberculosis	1	2	1	1	0	0
19	0	88	17.3	2	Others	0		0	0	0	0
20	0	41	23.3	2	cutaneous tuberculosis	2	2	1	0	0	0
21	0	26	19.6	2	tuberculous lymphadenitis	2	4	1	1	0	0
22	1	56	23.2	2	tuberculous lymphadenitis	2	2	1	0	0	0
23	0	40	24.5	2	cutaneous tuberculosis	2	8	1	0	0	0
24	1	57	19.4	2	cutaneous tuberculosis	2	4	1	0	0	0
25	0	60	27	2	Others	0		0	0	0	0
26	0	58	17.6	2	cutaneous tuberculosis	2	86	1	0	1	0
27	1	51	25.8	2	pulmonary tuberculosis	1	515	1	0	0	0
28	1	30	17.3	2	tuberculous lymphadenitis	2	3	1	0	1	0
29	0	75	23.3	2	Others	0		0	1	0	0
30	0	52	19.6	2	cutaneous tuberculosis	2	3	1	0	0	1
31	1	48	19.6	2	pulmonary tuberculosis	1	7	1	1	0	0
32	0	55	23.1	2	thoracic tuberculosis	2	5	1	1	1	0
33	1	53	24.8	2	vertebral tuberculosis	2	0	0	1	1	0
34	0	67	24.2	2	pulmonary tuberculosis	1	0	0	1	1	0
35	1	43	23.1	2	tuberculous lymphadenitis	2	825	1	1	1	1
36	0	66	24.8	2	Others	0		1	0	1	0
37	0	46	24.8	2	tuberculous lymphadenitis	2	2	1	0	0	0
38	0	36	18	2	pulmonary tuberculosis	1	2661	1	1	1	0
39	1	34	16.6	2	pulmonary tuberculosis	1	0	0	1	0	0
40	1	34	18	2	Others	0		0	0	0	0
41	1	29	27	2	tuberculous lymphadenitis	2	1135	1	1	1	0
42	1	46	17.6	2	Others	0		0	0	0	0
43	0	37	25.8	2	cutaneous tuberculosis	2	7	1	0	0	0
44	1	72	23.2	2	pulmonary tuberculosis	1	3151	1	0	1	0
45	0	37	20.5	2	pulmonary tuberculosis	1	389	1	0	1	0
46	0	25	20.6	2	pulmonary tuberculosis	1	42785	1	0	0	0
47	0	49	17.3	2	Others	0		0	1	0	0
48	0	49	14.6	2	tuberculous lymphadenitis	2	46	1	0	0	1
49	1	36	17.3	2	pulmonary tuberculosis	1	40	1	0	0	0
50	0	21	23.3	2	pulmonary tuberculosis	1	0	0	0	0	0
51	1	16	19.6	2	Others	0		0	0	0	0
52	0	52	19.6	2	Others	0		0	0	0	0
53	1	21	23.1	2	intestinal tuberculosis	2	9	1	0	0	0
54	0	28	24.8	2	tuberculous lymphadenitis	2	308	1	1	0	0
55	0	30	19.6	2	cutaneous tuberculosis	2	0	0	0	0	0
56	0	67	19.6	2	Others	0		0	0	0	1
57	1	27	23.1	2	intestinal tuberculosis	2	86	1	0	0	0
58	0	25	24.8	2	Others	0		0	0	0	0
59	1	33	24.2	2	pulmonary tuberculosis	1	11812	1	1	0	0
60	0	51	23.1	2	tuberculous lymphadenitis	2	2	1	0	0	0
61	1	59	24.8	2	pulmonary tuberculosis	1	18619	1	1	0	0
62	0	33	18	2	Others	0		0	0	0	0
63	0	41	16.6	2	Others	0		0	1	0	0
64	0	38	18	2	tuberculous lymphadenitis	2	10	1	0	1	0
65	0	45	27	2	Others	0		0	0	0	0
66	0	36	17.6	2	pulmonary tuberculosis	1	12	1	1	0	0
67	1	68	25.8	2	pulmonary tuberculosis	1	3521	1	0	0	0
68	0	52	23.2	2	cutaneous tuberculosis	2	0	0	0	0	1
69	1	48	20.5	2	Others	0		0	0	0	0
70	0	57	20.6	2	Others	0		0	1	0	0
71	1	34	17.3	2	pulmonary tuberculosis	1	0	0	0	0	1
72	0	56	19.6	2	Others	0		0	0	0	0
73	0	73	19.6	2	pulmonary tuberculosis	1	2183	1	0	0	0
74	0	13	23.1	2	pulmonary tuberculosis	1	3521	1	0	0	1
75	1	29	24.8	2	pulmonary tuberculosis	1	3521	1	0	0	0
76	0	61	24.2	2	Others	0		0	0	0	0
77	1	61	23.1	2	Others	0		1	0	0	0
78	0	58	24.8	2	pulmonary tuberculosis	1	4283	1	0	0	0
79	1	22	18	2	pulmonary tuberculosis	1	104	1	0	0	0
80	0	48	25.8	2	cutaneous tuberculosis	2	3	1	0	0	0
81	0	32	23.2	2	pulmonary tuberculosis	1	7162	1	0	0	0
82	1	67	20.5	2	pulmonary tuberculosis	1	0	0	1	0	0
83	0	63	19.5	2	pulmonary tuberculosis	1	0	0	0	0	0
84	0	56	25.8	2	pulmonary tuberculosis	1	8024	1	1	1	1
85	1	46	23.2	2	tuberculous lymphadenitis	2	3	1	1	1	1
86	0	26	20.5	2	pulmonary tuberculosis	1	0	0	1	0	1
87	0	26	19.5	2	pulmonary tuberculosis	1	59	1	1	1	0
88	1	25	21.9	2	Others	0		0	1	0	0
89	1	37	19.9	2	vertebral tuberculosis	2	4054	1	1	1	0
90	1	25	13	2	thoracic tuberculosis	2	4054	1	1	1	1
91	1	79	17.3	2	tuberculous lymphadenitis	2	105	1	1	1	0
92	1	25	19.6	1	pulmonary tuberculosis	1	10601	1	0	0	0
93	0	56	19.6	1	pulmonary tuberculosis	1	11510	1	1	1	1
94	0	52	23.1	1	pulmonary tuberculosis	1	310	1	0	1	1
95	1	61	24.8	1	pulmonary tuberculosis	1	138	1	0	0	0
96	1	27	24.2	1	pulmonary tuberculosis	1	629	1	1	0	0
97	0	70	23.1	1	pulmonary tuberculosis	1	2291	1	0	1	0
98	1	46	24.8	1	pulmonary tuberculosis	1	5420	1	1	1	1
99	0	36	18	1	pulmonary tuberculosis	1	88098	1	0	1	1
100	1	27	20.4	1	pulmonary tuberculosis	1	16486	1	1	0	0
101	0	26	30.9	1	pulmonary tuberculosis	1	7131	1	1	1	0
102	1	37	19.9	1	pulmonary tuberculosis	1	7377	1	1	1	0
103	0	67	20.42	1	pulmonary tuberculosis	1	12614	1	1	0	0
104	1	70	26.4	1	pulmonary tuberculosis	1	3349	1	1	0	0
105	1	63	25.8	1	pulmonary tuberculosis	1	14346	1	1	0	0
106	1	27	15.4	1	pulmonary tuberculosis	1	2	1	1	0	0
107	1	25	18.8	1	pulmonary tuberculosis	1	2	1	1	1	1
108	1	25	23.2	1	pulmonary tuberculosis	1	10423	1	0	0	0
109	1	79	24.5	1	pulmonary tuberculosis	1	34461	1	1	1	0
110	1	68	19.4	1	pulmonary tuberculosis	1	4	1	1	0	0
111	1	69	27	0	pulmonary tuberculosis	1	54	1	1	1	1
112	0	65	17.6	1	pulmonary tuberculosis	1	5	1	1	1	0
113	1	67	25.8	1	pulmonary tuberculosis	1	376	1	1	1	0
114	1	45	23.2	1	pulmonary tuberculosis	1	6274	1	1	1	0
115	1	39	20.5	0	pulmonary tuberculosis	1	3212	1	1	0	0
116	1	23	19.5	1	pulmonary tuberculosis	1	879	1	1	1	0
117	1	60	21.9	1	pulmonary tuberculosis	1	112	1	1	1	0
118	0	21	19.9	1	pulmonary tuberculosis	1	9066	1	1	1	0
119	0	29	13	1	pulmonary tuberculosis	1	53	1	1	1	0
120	1	56	17.3	1	pulmonary tuberculosis	1	6605	1	1	1	1
121	1	76	23.3	1	pulmonary tuberculosis	1	5	1	1	1	1
122	0	45	19.6	1	pulmonary tuberculosis	1	22	1	1	1	0
123	1	71	19.6	0	pulmonary tuberculosis	1	9017	1	0	0	0
124	0	26	23.1	1	pulmonary tuberculosis	1	119	1	1	1	0
125	0	32	24.8	1	pulmonary tuberculosis	1	58349	1	1	1	1
126	1	54	24.2	1	pulmonary tuberculosis	1	45	1	1	0	0
127	0	68	23.1	1	pulmonary tuberculosis	1	11	1	1	1	0
128	1	76	24.8	1	pulmonary tuberculosis	1	7	1	1	1	0
129	0	23	18	1	pulmonary tuberculosis	1	20	1	0	0	0
130	1	37	20.4	0	pulmonary tuberculosis	1	21527	1	1	1	1
131	1	26	30.9	1	pulmonary tuberculosis	1	536	1	1	1	1
132	1	68	19.9	1	pulmonary tuberculosis	1	5	1	1	1	1
133	1	43	20.42	1	pulmonary tuberculosis	1	21	1	1	1	1
134	1	37	26.4	1	pulmonary tuberculosis	1	13	1	1	0	0
135	0	27	25.8	1	pulmonary tuberculosis	1	20	1	1	1	1
136	1	30	15.4	1	pulmonary tuberculosis	1	152	1	1	1	1
137	1	31	18.8	1	pulmonary tuberculosis	1	7	1	1	0	0
138	1	37	23.2	1	pulmonary tuberculosis	1	66	1	0	0	0
139	1	45	24.5	1	pulmonary tuberculosis	1	3	1	1	1	0
140	1	78	19.4	1	pulmonary tuberculosis	1	79	1	1	0	0
141	0	27	27	1	pulmonary tuberculosis	1	10	1	1	0	1
142	1	72	17.6	2	pulmonary tuberculosis	1	29	1	1	0	1
143	1	16	25.8	1	pulmonary tuberculosis	1	28	1	1	1	1
144	0	19	23.2	1	pulmonary tuberculosis	1	19	1	1	1	1
145	0	61	20.5	1	pulmonary tuberculosis	1	20475	1	1	1	1
146	0	21	19.5	1	pulmonary tuberculosis	1	2953	1	1	1	0
147	1	33	21.9	1	pulmonary tuberculosis	1	11	1	1	1	1
148	0	55	19.9	1	pulmonary tuberculosis	1	126	1	1	1	1
149	1	72	13	1	pulmonary tuberculosis	1	99	1	1	0	0
150	1	62	17.3	1	pulmonary tuberculosis	1	12	1	1	0	1
151	0	25	23.3	2	pulmonary tuberculosis	1	29	1	1	0	0
152	0	71	19.6	1	pulmonary tuberculosis	1	8	1	1	1	0
153	0	32	19.6	1	pulmonary tuberculosis	1	12	1	1	1	1
154	1	64	23.1	1	pulmonary tuberculosis	1	299	1	1	1	1
155	1	48	24.8	1	pulmonary tuberculosis	1	429	1	1	1	1
156	0	55	24.2	1	pulmonary tuberculosis	1	84	1	1	1	1
157	1	18	23.1	1	pulmonary tuberculosis	1	11	1	1	0	0
158	0	22	24.8	1	pulmonary tuberculosis	1	11	1	1	1	1
159	0	44	18	1	pulmonary tuberculosis	1	5	1	1	1	1
160	1	72	20.4	1	pulmonary tuberculosis	1	6478	1	1	1	1
161	1	19	30.9	1	pulmonary tuberculosis	1	5	1	1	0	0
162	0	35	19.9	1	pulmonary tuberculosis	1	4299	1	1	0	0
163	1	17	20.42	1	pulmonary tuberculosis	1	2	1	1	1	0
164	1	40	26.4	1	pulmonary tuberculosis	1	3962	1	1	1	1
165	1	69	25.8	1	pulmonary tuberculosis	1	591	1	1	0	1
166	1	50	15.4	0	pulmonary tuberculosis	1	693	1	1	1	1
167	1	21	18.8	1	pulmonary tuberculosis	1	125	1	1	1	0
168	1	66	23.2	1	pulmonary tuberculosis	1	10515	1	1	1	0
169	0	15	24.5	1	pulmonary tuberculosis	1	10515	1	1	0	0
170	1	33	19.4	1	pulmonary tuberculosis	1	5	1	1	1	0
171	0	31	27	1	pulmonary tuberculosis	1	523	1	0	1	0
172	1	60	17.6	1	pulmonary tuberculosis	1	8	1	1	1	1
173	1	27	25.8	1	pulmonary tuberculosis	1	9936	1	1	0	0
174	1	63	23.2	1	pulmonary tuberculosis	1	1680	1	1	0	0
175	0	35	20.5	1	pulmonary tuberculosis	1	2504	1	1	1	0
176	1	59	19.5	1	pulmonary tuberculosis	1	1620	1	1	1	1
177	0	56	21.9	0	pulmonary tuberculosis	1	3083	1	1	1	1
178	1	65	19.9	0	pulmonary tuberculosis	1	20167	1	1	1	0
179	1	66	13	0	pulmonary tuberculosis	1	1518	1	1	1	1
180	1	39	17.3	0	pulmonary tuberculosis	1	130	1	1	1	1
181	0	25	23.3	0	pulmonary tuberculosis	1	20862	1	0	1	0
182	1	45	19.4	0	pulmonary tuberculosis	1	4132	1	1	1	1
183	0	35	19.5	0	pulmonary tuberculosis	1	13	1	1	0	1
184	1	46	27	0	pulmonary tuberculosis	1	6831	1	1	1	0
185	1	71	17.6	0	pulmonary tuberculosis	1	56646	1	1	1	1
186	1	54	25.8	0	pulmonary tuberculosis	1	26	1	1	1	1
187	1	69	24.2	0	pulmonary tuberculosis	1	31	1	1	1	1
188	1	48	23.2	0	pulmonary tuberculosis	1	30	1	1	1	1
189	0	89	19.5	0	pulmonary tuberculosis	1	27	1	0	1	1
190	0	35	19.9	0	pulmonary tuberculosis	1	24	1	1	1	0
191	0	30	17.3	0	pulmonary tuberculosis	1	24	1	1	1	0
192	0	69	23.1	1	M.intracellulare	0	1553	0	0	0	1
193	0	57	23.8	1	mycobacterium avium	0	1333	0	0	0	1
194	0	57	21.5	1	M.intracellulare	0	13176	0	0	0	1
195	0	67	16.6	1	M.intracellulare	0	58905	0	0	0	1
196	1	48	19.6	1	M.intracellulare	0	6503	0	0	0	0
197	0	56	16.5	1	Mycobacterium abscesses	0	238	0	0	0	0
198	0	67	18.2	0	Mycobacterium abscesses	0	56	0	0	0	0
199	1	19	23.4	1	Mycobacterium bovis	0	142	0	0	0	0
200	1	36	18.4	1	M.intracellulare	0	15217	0	0	0	1
201	1	81	13.8	1	M.intracellulare	0	4347	0	0	0	1
202	0	69	15.2	1	M.intracellulare	0	5287	0	0	0	0
203	1	85	16.5	0	M.intracellulare	0	8040	0	0	0	1
204	1	74	20.8	1	M.intracellulare	0	9194	0	0	0	1
205	0	58	18.4	1	M.intracellulare	0	27986	0	0	0	1
206	1	65	17.2	1	M.intracellulare	0	383	0	0	0	0
207	1	74	26.4	0	M.intracellulare	0	576	0	0	0	0
208	0	71	17.2	1	M.intracellulare	0	8607	0	0	0	1
209	1	74	24.2	1	M.intracellulare	0	3503	0	0	0	0
210	0	56	17.9	1	M.intracellulare	0	921	0	0	0	1
211	0	76	19.6	0	M.intracellulare	0	781	0	0	0	0
212	0	69	21	1	M.intracellulare	0	1028	0	0	0	0
213	0	49	19	1	M.intracellulare	0	16895	0	0	0	1
214	0	69	20.6	1	M.intracellulare	0	153	0	0	0	0
215	0	72	18	1	Mycobacterium abscesses	0	420	0	0	0	0
216	0	47	24.6	1	Mycobacterium abscesses	0	549	0	0	0	0
217	0	48	14.6	1	M.intracellulare	0	12831	0	0	0	1
218	0	57	24.2	1	Mycobacterium abscesses	0	9665	0	0	0	1
219	0	63	18.1	1	M.intracellulare	0	353	0	0	0	0
220	0	75	17.9	1	M.intracellulare	0	4847	0	0	0	0
221	0	61	23.1	1	M.intracellulare	0	566	0	0	0	0
222	1	65	23.8	1	M.intracellulare	0	15660	0	0	0	1
223	0	55	21.5	1	M.intracellulare	0	2380	0	0	0	0
224	0	77	16.6	0	M.intracellulare	0	1927	0	0	0	0
225	1	56	19.6	0	Kansas mycobacteria	0	154	0	0	0	0
226	0	56	16.5	0	M.intracellulare	0	1018	0	0	0	0
227	1	60	18.2	0	M.intracellulare	0	3218	0	0	0	0
228	1	80	23.4	0	M.intracellulare	0	12139	0	0	0	1
229	1	48	18.4	0	Kansas mycobacteria	0	1326	0	0	0	0
230	0	66	13.8	0	Mycobacterium abscesses	0	2196	0	0	0	0
231	0	35	15.2	1	Kansas mycobacteria	0	1137	0	0	0	0
232	0	35	16.5	1	mycobacterium avium	0	1937	0	0	0	1
233	0	74	20.8	1	Mycobacterium abscesses	0	2060	0	0	0	0
234	0	53	18.4	1	Mycobacterium abscesses	0	2367	0	0	0	0
235	0	53	17.2	1	M.intracellulare	0	7339	0	0	0	0
236	1	81	26.4	1	M.intracellulare	0	4555	0	0	0	0
237	0	68	17.2	1	M.intracellulare	0	8264	0	0	0	0
238	1	44	24.2	1	mycobacterium avium	0	8195	0	0	0	0
239	1	69	17.9	1	Mycobacterium abscesses	0	1609	0	0	0	0
240	0	54	19.6	1	M.intracellulare	0	1833	0	0	0	0
241	1	32	21	2	M.intracellulare	0	21714	1	0	0	0
242	1	74	19	2	M.intracellulare	0	20	1	0	0	0
